# Supplementary material for: Adaptive Differences in Cellular and Behavioral Responses to Circadian Disruption between C57BL/6 and BALB/c Strains
Source: Int J Mol Sci. 2024 Sep 27;25(19):10404. doi: 10.3390/ijms251910404 (PMC11476807; doi:10.3390/ijms251910404)
Supplement: Supplementary file 1 [file ijms-25-10404-s001.zip]

Archive with 8 entries (7 files):
- supplement/
- __MACOSX/._supplement
- supplement/.DS_Store
- __MACOSX/supplement/._.DS_Store
- supplement/ijms-3134466-supplementary.docx
- __MACOSX/supplement/._ijms-3134466-supplementary.docx
- supplement/Table.pdf
- __MACOSX/supplement/._Table.pdf
